# Supplementary material for: Estimating the undetected burden and the likelihood of strain persistence of drug-resistant Neisseria gonorrhoeae
Source: Am J Epidemiol. 2024 Dec 13;194(10):2861–9. doi: 10.1093/aje/kwae455 (PMC12527230; doi:10.1093/aje/kwae455)
Supplement: Web_Material_kwae455 [file web_material_kwae455.zip]

Archive with 1 entries (1 files):
- Supplemental Materials and Methods_2024-12-03.docx
